# Supplementary material for: Chemical Diversity and Antitumor Metabolites from Soft Coral-Derived Fungus Aspergillus sclerotiorum SCSIO 41031 via OSMAC Strategy
Source: Mar Drugs. 2026 Mar 31;24(4):128. doi: 10.3390/md24040128 (PMC13118068; doi:10.3390/md24040128)
Supplement: Supplementary file 1 [file marinedrugs-24-00128-s001.zip]

Archive with 1 entries (1 files):
- marinedrugs-4163491-supplementary.pdf
